# Supplementary material for: miRNA interventions serve as ‘magic bullets’ in the reversal of glioblastoma hallmarks
Source: Oncotarget. 2015 Sep 30;6(36):38628–42. doi: 10.18632/oncotarget.5926 (PMC4770725; doi:10.18632/oncotarget.5926)
Supplement: Supplementary file 1 [file oncotarget-06-38628-s001.xlsx]

## Sheet: Sheet 1
miRNA names
Stem-loop precursor		5’ arm product		3’arm product		Link to miRBase
New IDs	Previous IDs	New IDs	Previous IDs	New IDs	Previous IDs
hsa-mir-21		hsa-miR-21-5p	hsa-miR-21	hsa-miR-21-3p	hsa-miR-21*	http://mirbase.org/cgi-bin/mirna_entry.pl?acc=MI0000077
hsa-mir-15a	hsa-mir-15	hsa-miR-15a-5p	hsa-miR-15a	hsa-miR-15a-3p	hsa-miR-15a*	http://mirbase.org/cgi-bin/mirna_entry.pl?acc=MI0000069
hsa-mir-16-1	hsa-mir-16-13;hsa-mir-16	hsa-miR-16-5p	hsa-miR-16	hsa-miR-16-1-3p	hsa-miR-16-1*	http://mirbase.org/cgi-bin/mirna_entry.pl?acc=MI0000070
hsa-mir-10b		hsa-miR-10b-5p	hsa-miR-10b	hsa-miR-10b-3p	hsa-miR-10b*	http://mirbase.org/cgi-bin/mirna_entry.pl?acc=MI0000267
hsa-mir-25		hsa-miR-25-5p	hsa-miR-25*	hsa-miR-25-3p	hsa-miR-25	http://mirbase.org/cgi-bin/mirna_entry.pl?acc=MI0000082
hsa-mir-128-1	hsa-mir-128a	hsa-miR-128-1-5p		hsa-miR-128-3p	hsa-miR-128a	http://mirbase.org/cgi-bin/mirna_entry.pl?acc=MI0000447
hsa-mir-181a-2	hsa-mir-181a	hsa-miR-181a-5p	hsa-miR-181a	hsa-miR-181a-2-3p	hsa-miR-181a-2*	http://mirbase.org/cgi-bin/mirna_entry.pl?acc=MI0000269
hsa-mir-181b-1	hsa-mir-181b	hsa-miR-181b-5p	hsa-miR-181b	hsa-miR-181b-3p		http://mirbase.org/cgi-bin/mirna_entry.pl?acc=MI0000270
hsa-mir-181c		hsa-miR-181c-5p	hsa-miR-181c	hsa-miR-181c-3p	hsa-miR-181c*	http://mirbase.org/cgi-bin/mirna_entry.pl?acc=MI0000271
hsa-mir-7-1		hsa-miR-7-5p	hsa-miR-7	hsa-miR-7-1-3p	hsa-miR-7-1*	http://mirbase.org/cgi-bin/mirna_entry.pl?acc=MI0000263
has-mir-218-1		hsa-miR-218-5p	hsa-miR-218	hsa-miR-218-1-3p	hsa-miR-218-1*	http://mirbase.org/cgi-bin/mirna_entry.pl?acc=MI0000294
hsa-mir-34a	hsa-mir-34	hsa-miR-34a-5p	hsa-miR-34a	hsa-miR-34a-3p	hsa-miR-34a*	http://mirbase.org/cgi-bin/mirna_entry.pl?acc=MI0000268
hsa-mir-143		hsa-miR-143-5p	hsa-miR-143*	hsa-miR-143-3p	hsa-miR-143	http://mirbase.org/cgi-bin/mirna_entry.pl?acc=MI0000459
hsa-let-7a-1	hsa-let-7a-1L	hsa-let-7a-5p	hsa-let-7a	hsa-let-7a-3p	hsa-let-7a*	http://mirbase.org/cgi-bin/mirna_entry.pl?acc=MI0000060
hsa-mir-124-1	mir-124a-1	hsa-miR-124-5p	hsa-miR-124*	hsa-miR-124-3p	hsa-miR-124a; hsa-miR-124	http://mirbase.org/cgi-bin/mirna_entry.pl?acc=MI0000443
hsa-mir-9-1		hsa-miR-9-5p	hsa-miR-9	hsa-miR-9-3p	hsa-miR-9*	http://mirbase.org/cgi-bin/mirna_entry.pl?acc=MI0000466
hsa-mir-23a	hsa-mir-23	hsa-miR-23a-5p	hsa-miR-23a*	hsa-miR-23a-3p	hsa-miR-23a	http://mirbase.org/cgi-bin/mirna_entry.pl?acc=MI0000079
hsa-mir-26a-1	hsa-mir-26a	hsa-miR-26a-5p	hsa-miR-26a	hsa-miR-26a-1-3p	hsa-miR-26a-1*	http://mirbase.org/cgi-bin/mirna_entry.pl?acc=MI0000083
hsa-mir-19a		hsa-miR-19a-5p	hsa-miR-19a*	hsa-miR-19a-3p	hsa-miR-19a	http://mirbase.org/cgi-bin/mirna_entry.pl?acc=MI0000073
hsa-mir-19b-1		hsa-miR-19b-1-5p	hsa-miR-19b-1*	hsa-miR-19b-3p	hsa-miR-19b	http://mirbase.org/cgi-bin/mirna_entry.pl?acc=MI0000074
hsa-mir-205		hsa-miR-205-5p	hsa-miR-205	hsa-miR-205-3p	hsa-miR-205*	http://mirbase.org/cgi-bin/mirna_entry.pl?acc=MI0000285
hsa-mir-32		hsa-miR-32-5p	hsa-miR-32	hsa-miR-32-3p	hsa-miR-32*	http://mirbase.org/cgi-bin/mirna_entry.pl?acc=MI0000090
hsa-mir-138-1		hsa-miR-138-5p	hsa-miR-138	hsa-miR-138-1-3p	hsa-miR-138-1*	http://mirbase.org/cgi-bin/mirna_entry.pl?acc=MI0000476
hsa-mir-107	hsa-mir-107-10			hsa-miR-107		http://mirbase.org/cgi-bin/mirna_entry.pl?acc=MI0000114
hsa-mir-491		hsa-miR-491-5p	hsa-miR-491	hsa-miR-491-3p		http://mirbase.org/cgi-bin/mirna_entry.pl?acc=MI0003126
hsa-mir-145		hsa-miR-145-5p	hsa-miR-145	hsa-miR-145-3p	hsa-miR-145*	http://mirbase.org/cgi-bin/mirna_entry.pl?acc=MI0000461
hsa-mir-211		hsa-miR-211-5p	hsa-miR-211	hsa-miR-211-3p		http://mirbase.org/cgi-bin/mirna_entry.pl?acc=MI0000287
hsa-mir-195		hsa-miR-195-5p	hsa-miR-195	hsa-miR-195-3p	hsa-miR-195*	http://mirbase.org/cgi-bin/mirna_entry.pl?acc=MI0000489
hsa-mir-17		hsa-miR-17-5p	hsa-miR-17-5p;hsa-miR-17	hsa-miR-17-3p	hsa-miR-17-3p;hsa-miR-17*	http://mirbase.org/cgi-bin/mirna_entry.pl?acc=MI0000071
hsa-mir-152		hsa-miR-152-5p		hsa-miR-152-3p		http://mirbase.org/cgi-bin/mirna_entry.pl?acc=MI0000462
dme-mir-2a-1		dme-miR-2a-1-5p		dme-miR-2a-3p	dme-miR-2a	http://mirbase.org/cgi-bin/mirna_entry.pl?acc=MI0000117
dme-mir-13a		dme-miR-13a-5p		dme-miR-13a-3p	dme-miR-13a	http://mirbase.org/cgi-bin/mirna_entry.pl?acc=MI0000133
hsa-mir-23b		hsa-miR-23b-5p	hsa-miR-23b*	hsa-miR-23b-3p	hsa-miR-23b	http://mirbase.org/cgi-bin/mirna_entry.pl?acc=MI0000439
hsa-mir-122		hsa-miR-122-5p	hsa-miR-122a;hsa-miR-122	hsa-miR-122-3p	hsa-miR-122*	http://mirbase.org/cgi-bin/mirna_entry.pl?acc=MI0000442
